# Supplementary material for: Assessment of mitochondrial genomes for heterobranch gastropod phylogenetics
Source: BMC Ecol Evol. 2021 Jan 21;21:6. doi: 10.1186/s12862-020-01728-y (PMC7853304; doi:10.1186/s12862-020-01728-y)
Supplement: Supplementary file 10 — Additional file 10: Figure S8: TreeRex output of a subset of representative mitochondrial genomes from heterobranch gastropods to showcase more general patterns in rearrangements between major clades. Rearrangements shown on branches are delineated as T for transposition and TDL for tandem-duplication-random-loss events. Nodes colored green as consistently reconstructed, red reconstructed with the fallback method (where P0 indicates the chosen solution is not better than other possible solutions). [file 12862_2020_1728_MOESM10_ESM.xlsx]

## Sheet: Sheet1 mod+rearranged
Group	Clade	Species	COX1>	16S rRNA >	ND6>	ND5>	ND1>	ND4L>	CTYB>	COX2>	<atp8	<atp6	<12S rRNA	<ND3	ND4>	<COX3	ND2>
Outgroup	Patellogastropoda	Lottia digitalis	COX1>	COX2>	atp8>	atp6>	<ND5	<ND4	<ND4L	<CTYB	<ND6	<ND1	<16S rRNA	<12S rRNA	COX3>	ND3>	ND2>
Outgroup	Vetigastropoda	Angaria delphinus	COX1>	COX2>	atp8>	atp6>	<ND5	<ND4	<ND4L	<CTYB	<ND6	<ND1	<16S rRNA	<12S rRNA	COX3>	ND3>	ND2>
Outgroup	Vetigastropoda	Phasianella solida	COX1>	COX2>	atp8>	atp6>	<ND5	<ND4	<ND4L	<CTYB	<ND6	<ND1	<16S rRNA	<12S rRNA	COX3>	ND3>	ND2>
Outgroup	Neritimorpha	Clithon retropictus	COX1>	COX2>	atp8>	atp6>	<ND5	<ND4	<ND4L	<CTYB	<ND6	<ND1	<16S rRNA	<12S rRNA	COX3>	ND3>	ND2>
Outgroup	Neritimorpha	Georissa bangueyensis	COX1>	COX2>	atp8>	atp6>	<ND5	<ND4	<ND4L	<CTYB	<ND6	<ND1	<16S rRNA	<12S rRNA	COX3>	ND3>	ND2>
Outgroup	Neritimorpha	Titiscania limacina	COX1>	COX2>	atp8>	atp6>	<ND5	<ND4	<ND4L	<CTYB	<ND6	<ND1	<16S rRNA	<12S rRNA	COX3>	ND3>	ND2>
Outgroup	Caenogastropoda	Bellamya quadrata	COX1>	COX2>	atp8>	atp6>	12S rRNA>	16S rRNA >	ND1>	ND6>	CTYB>	ND4L>	ND4>	ND5>	COX3>	ND3>	ND2>
Outgroup	Caenogastropoda	Cipangopaludina cathayensis	COX1>	COX2>	atp8>	atp6>	12S rRNA>	16S rRNA >	ND1>	ND6>	CTYB>	ND4L>	ND4>	ND5>	COX3>	ND3>	ND2>
Outgroup	Caenogastropoda	Concholepas concholepas	COX1>	COX2>	atp8>	atp6>	12S rRNA>	16S rRNA >	ND1>	ND6>	CTYB>	ND4L>	ND4>	ND5>	COX3>	ND3>	ND2>
Outgroup	Caenogastropoda	Conus striatus	COX1>	COX2>	atp8>	atp6>	12S rRNA>	16S rRNA >	ND1>	ND6>	CTYB>	ND4L>	ND4>	ND5>	COX3>	ND3>	ND2>
Outgroup	Caenogastropoda	Cymatium parthenopeum	COX1>	COX2>	atp8>	atp6>	12S rRNA>	16S rRNA >	ND1>	ND6>	CTYB>	ND4L>	ND4>	ND5>	COX3>	ND3>	ND2>
Outgroup	Caenogastropoda	Ilyanassa obsoleta	COX1>	COX2>	atp8>	atp6>	12S rRNA>	16S rRNA >	ND1>	ND6>	CTYB>	ND4L>	ND4>	ND5>	COX3>	ND3>	ND2>
Outgroup	Caenogastropoda	Marisa cornuarietis	COX1>	COX2>	atp8>	atp6>	12S rRNA>	16S rRNA >	ND1>	ND6>	CTYB>	ND4L>	ND4>	ND5>	COX3>	ND3>	ND2>
Outgroup	Caenogastropoda	Menathais tuberosa	COX1>	COX2>	atp8>	atp6>	12S rRNA>	16S rRNA >	ND1>	ND6>	CTYB>	ND4L>	ND4>	ND5>	COX3>	ND3>	ND2>
Outgroup	Caenogastropoda	Pomacea canaliculata	COX1>	COX2>	atp8>	atp6>	12S rRNA>	16S rRNA >	ND1>	ND6>	CTYB>	ND4L>	ND4>	ND5>	COX3>	ND3>	ND2>
Outgroup	Caenogastropoda	Thais clavigera	COX1>	COX2>	atp8>	atp6>	12S rRNA>	16S rRNA >	ND1>	ND6>	CTYB>	ND4L>	ND4>	ND5>	COX3>	ND3>	ND2>
Outgroup	Caenogastropoda	Turritella bacillum	COX1>	COX2>	atp8>	atp6>	12S rRNA>	16S rRNA >	ND1>	ND6>	CTYB>	ND4L>	ND4>	ND5>	COX3>	ND3>	ND2>
Outgroup	Caenogastropoda	Tylomelania sarasinorum	COX1>	COX2>	atp8>	atp6>	12S rRNA>	16S rRNA >	ND1>	ND6>	CTYB>	ND4L>	ND4>	ND5>	COX3>	ND3>	ND2>
"Lower"	Valvatoidea	Valvata cristata	COX1>	COX2>	ND6>	ND2>	ND4L>	ND4>	ND5>	CTYB>	ND3>	atp8>	ND1>	<12S rRNA	<atp6	<COX3
"Lower"	Orbitestelloidea	Microdiscula charopa	COX1>	COX3>	ND4L>	ND2>	atp6>	ND1>	ND4>	ND5>	ND6>	CTYB>	COX2>	ND3>	atp8>
"Lower"	Architectonicoidea	Psilaxis radiatus	COX1>	ND2>	ND3>	atp6>	CTYB>	ND5>	ND4>	COX2>	16S rRNA>	COX3>	ND1>
"Lower"	Omalogyroidea	Omalogyra atomus	COX1>	ND4>	COX2>	COX3>	ND3>	CTYB>	atp6>	ND1>	ND2>	ND5>
"Lower"	Rissoelloidea	Rissoella morrocayensis	COX1>	COX2>	ND1>	CTYB>	<ND4	COX3>	ND2>	<12S rRNA	atp6>	ND3>	ND5>
"Lower"	Acteonoidea	Hydatina physis	COX1>	16S rRNA >	ND6>	ND5>	ND1>	ND4L>	CTYB>	COX2>	<atp8	<atp6	<12S rRNA	<ND3	ND4>	<COX3	ND2>
"Lower"	Acteonoidea	Micromelo undatus	COX1>	16S rRNA >	ND6>	ND5>	ND1>	ND4L>	CTYB>	COX2>	<atp8	<atp6	<12S rRNA	<ND3	ND4>	<COX3	ND2>
"Lower"	Acteonoidea	Pupa strigosa	COX1>	16S rRNA >	ND6>	ND5>	ND1>	ND4L>	CTYB>	COX2>	<atp8	<atp6	<12S rRNA	<ND3	ND4>	<COX3	ND2>
Sister to Nudipleura	Ringiculidae	Ringicula conformis	COX1>	16S rRNA >	ND6>	ND5>	ND1>	ND4L>	CTYB>	COX2>	<atp8	<atp6	<12S rRNA	<ND3	ND4>	<COX3	ND2>
Nudipleura	Pleurobranchomorpha	Berthellina sp.	COX1>	16S rRNA >	ND6>	ND5>	ND1>	ND4L>	CTYB>	COX2>	<atp8	<atp6	<12S rRNA	<ND3	ND4>	<COX3	ND2>
Nudipleura	Pleurobranchomorpha	Pleurobranchaea novaezealandiae	COX1>	16S rRNA >	ND6>	ND5>	ND1>	ND4L>	CTYB>	COX2>	<atp8	<atp6	<12S rRNA	<ND3	ND4>	<COX3	ND2>
Nudipleura	Nudibranchia	Melibe leonina	COX1>	16S rRNA >	ND6>	ND5>	ND1>	ND4L>	CTYB>	COX2>	<atp8	<atp6	<12S rRNA	<ND3	ND4>	<COX3	ND2>
Nudipleura	Nudibranchia	Tritonia diomedea	COX1>	16S rRNA >	ND6>	ND5>	ND1>	ND4L>	CTYB>	COX2>	<atp8	<atp6	<12S rRNA	<ND3	ND4>	<COX3	ND2>
Nudipleura	Nudibranchia	Sakuraeolis japonica	COX1>	16S rRNA >	ND6>	ND5>	ND1>	ND4L>	CTYB>	COX2>	<atp8	<atp6	<12S rRNA	<ND3	ND4>	<COX3	ND2>
Nudipleura	Nudibranchia	Chromodoris magnifica	COX1>	16S rRNA >	ND6>	ND5>	ND1>	ND4L>	CTYB>	COX2>	<atp8	<atp6	<12S rRNA	<ND3	ND4>	<COX3	ND2>
Nudipleura	Nudibranchia	Chromodoris quadricolor	COX1>	16S rRNA >	ND6>	ND5>	ND1>	ND4L>	CTYB>	COX2>	<atp8	<atp6	<12S rRNA	<ND3	ND4>	<COX3	ND2>
Nudipleura	Nudibranchia	Hypselodoris festiva	COX1>	16S rRNA >	ND6>	ND5>	ND1>	ND4L>	CTYB>	COX2>	ND4>	<atp8	<atp6	<12S rRNA	<ND3	<COX3	ND2>
Nudipleura	Nudibranchia	Nembrotha kubaryana	COX1>	16S rRNA >	ND6>	ND5>	ND1>	ND4L>	CTYB>	COX2>	<atp8	<atp6	<12S rRNA	<ND3	ND4>	<COX3	ND2>
Nudipleura	Nudibranchia	Roboastra europaea	COX1>	16S rRNA >	ND6>	ND5>	ND1>	ND4L>	CTYB>	COX2>	<atp8	<atp6	<12S rRNA	<ND3	ND4>	<COX3	ND2>
Nudipleura	Nudibranchia	Notodoris gardineri	COX1>	16S rRNA >	ND6>	ND5>	ND1>	ND4L>	CTYB>	COX2>	<atp8	<atp6	<12S rRNA	<ND3	ND4>	<COX3	ND2>
Nudipleura	Nudibranchia	Phyllidia ocellata	COX1>	16S rRNA >	ND6>	ND5>	ND1>	ND4L>	CTYB>	COX2>	<atp8	<atp6	<12S rRNA	<ND3	ND4>	<COX3	ND2>
Nudipleura	Nudibranchia	Homoiodoris japonica	COX1>	16S rRNA >	ND6>	ND5>	ND1>	ND4L>	CTYB>	COX2>	<atp8	<atp6	<12S rRNA	<ND3	ND4>	<COX3	ND2>
Euopisthobranchia	Umbraculoidea	Tylodina sp.	COX1>	16S rRNA >	ND6>	ND5>	ND1>	ND4L>	CTYB>	COX2>	<atp8	<atp6	<12S rRNA	<ND3	ND4>	<COX3	ND2>
Euopisthobranchia	Pteropoda	Clione limacina	COX1>	<atp6	<ND1	<ND5	ND3>	ND4>	<COX2	<CTYB	<12S rRNA	<COX3
Euopisthobranchia	Anaspidea	Aplysia californica	COX1>	16S rRNA >	ND6>	ND5>	ND1>	ND4L>	CTYB>	COX2>	<atp8	<atp6	<12S rRNA	<ND3	ND4>	<COX3	ND2>
Euopisthobranchia	Anaspidea	Aplysia dactylomela	COX1>	16S rRNA >	ND6>	ND5>	ND1>	ND4L>	CTYB>	COX2>	<atp8	<atp6	<12S rRNA	<ND3	ND4>	<COX3	ND2>
Euopisthobranchia	Anaspidea	Aplysia kurodai	COX1>	16S rRNA >	ND6>	ND5>	ND1>	ND4L>	CTYB>	COX2>	<atp8	<atp6	12S rRNA>	<ND3	ND4>	<COX3	ND2>
Euopisthobranchia	Anaspidea	Aplysia vaccaria	COX1>	16S rRNA >	ND6>	ND5>	ND1>	ND4L>	CTYB>	COX2>	<atp8	<atp6	<12S rRNA	<ND3	ND4>	<COX3	ND2>
Euopisthobranchia	Runcinacea	Ilbia ilbi	COX1>	16S rRNA >	ND6>	ND5>	ND1>	ND4L>	CTYB>	COX2>	<atp8	<atp6	<12S rRNA	<ND3	ND4>	<COX3	ND2>
Euopisthobranchia	Runcinacea	Runcina ornata	COX1>	16S rRNA >	ND6>	ND5>	ND1>	ND4L>	CTYB>	COX2>	<atp8	<atp6	<12S rRNA	<ND3	ND4>	<COX3	ND2>
Euopisthobranchia	Cephalaspidea	Bulla sp.	COX1>	16S rRNA >	ND6>	ND5>	CTYB>	ND1>	ND4L>	COX2>	<atp8	<atp6	<12S rRNA	<ND3	ND4>	<COX3	ND2>
Euopisthobranchia	Cephalaspidea	Smaragdinella calyculata	COX1>	16S rRNA >	ND6>	ND5>	CTYB>	ND1>	ND4L>	COX2>	<atp8	<atp6	<12S rRNA	<ND3	ND4>	<COX3	ND2>
Euopisthobranchia	Cephalaspidea	Odontoglaja guamensis	COX1>	16S rRNA >	ND6>	ND5>	CTYB>	ND1>	ND4L>	COX2>	<atp8	<atp6	<12S rRNA	<ND3	ND4>	<COX3	ND2>
Euopisthobranchia	Cephalaspidea	Sagaminopteron nigropunctatum	COX1>	16S rRNA >	ND6>	ND5>	COX2>	<atp8	<atp6	<12S rRNA	<ND3	<COX3	CTYB>	ND1>	ND4L>	ND4>	ND2>
Panpulmonata	Siphonariidae	Siphonaria gigas	COX1>	16S rRNA >	ND6>	ND5>	ND1>	ND4L>	CTYB>	COX2>	<atp8	<atp6	<12S rRNA	ND4>	<ND3	<COX3	ND2>
Panpulmonata	Siphonariidae	Siphonaria pectinata	COX1>	16S rRNA >	ND6>	ND5>	ND1>	CTYB>	COX2>	ND4L>	<atp8	<atp6	<12S rRNA	<ND3	ND4>	<COX3	ND2>
Panpulmonata	Sacoglossa	Ascobulla fragilis	COX1>	16S rRNA >	ND6>	ND5>	ND1>	ND4L>	CTYB>	COX2>	<atp8	<atp6	<12S rRNA	<ND3	ND4>	<COX3	ND2>
Panpulmonata	Sacoglossa	Placida sp.	COX1>	16S rRNA >	ND6>	ND5>	ND1>	ND4L>	CTYB>	COX2>	<atp8	<atp6	<12S rRNA	<ND3	ND4>	<COX3	ND2>
Panpulmonata	Sacoglossa	Elysia chlorotica	COX1>	16S rRNA >	ND6>	ND5>	ND1>	ND4L>	CTYB>	COX2>	<atp8	<atp6	<12S rRNA	<ND3	ND4>	<COX3	ND2>
Panpulmonata	Sacoglossa	Elysia ornata	COX1>	16S rRNA >	ND6>	ND5>	ND1>	ND4L>	CTYB>	COX2>	<atp8	<atp6	<12S rRNA	<ND3	ND4>	<COX3	ND2>
Panpulmonata	Sacoglossa	Plakobranchus cf. ocellatus	COX1>	16S rRNA >	ND6>	ND5>	ND1>	ND4L>	CTYB>	COX2>	<atp8	<atp6	<12S rRNA	<ND3	ND4>	<COX3	ND2>
Panpulmonata	Sacoglossa	Plakobranchus cf. ocean..	COX1>	16S rRNA >	ND6>	ND5>	ND1>	ND4L>	CTYB>	COX2>	<atp8	<atp6	<12S rRNA	<ND3	ND4>	<COX3	ND2>
Panpulmonata	Sacoglossa	Thuridilla gracilis	COX1>	16S rRNA >	ND6>	ND5>	ND1>	ND4L>	CTYB>	COX2>	<atp8	<atp6	<12S rRNA	<ND3	ND4>	<COX3	ND2>
Panpulmonata	Pyramidellidae	Pyramidella dolabrata	COX1>	16S rRNA>	ND6>	ND5>	ND1>	ND4L>	CTYB>	COX2>	<atp6	<atp8	<12S rRNA	<ND3	ND4>	<COX3	ND2>
Panpulmonata	Amphiboloidea	Salinator rhamphidia	COX1>	16S rRNA >	ND6>	ND5>	ND1>	ND4L>	CTYB>	COX2>	<atp8	<atp6	<12S rRNA	<ND3	ND4>	<COX3	ND2>
Panpulmonata	Acochlidiacea	Acochlidium fijiensis	COX1>	16S rRNA >	ND6>	ND5>	ND1>	ND4L>	CTYB>	COX2>	<atp8	<atp6	<12S rRNA	<ND3	ND4>	<COX3	ND2>
Panpulmonata	Hygrophila	Biomphalaria glabrata	COX1>	16S rRNA >	ND6>	ND5>	ND1>	ND4L>	CTYB>	COX2>	<atp8	<atp6	<12S rRNA	<ND3	ND4>	<COX3	ND2>
Panpulmonata	Hygrophila	Planorbarius corneus	COX1>	16S rRNA >	ND6>	ND5>	ND1>	ND4L>	CTYB>	COX2>	<atp8	<atp6	<12S rRNA	<ND3	ND4>	<COX3	ND2>
Panpulmonata	Hygrophila	Planorbella duryi	COX1>	16S rRNA >	ND6>	ND5>	ND1>	ND4L>	CTYB>	COX2>	<atp8	<atp6	<12S rRNA	<ND3	ND4>	<COX3	ND2>
Panpulmonata	Hygrophila	Galba pervia	COX1>	16S rRNA >	ND6>	ND5>	ND1>	ND4L>	CTYB>	COX2>	<atp8	<atp6	<12S rRNA	<ND3	ND4>	<COX3	ND2>
Panpulmonata	Hygrophila	Radix balthica	COX1>	16S rRNA >	ND6>	ND5>	ND1>	ND4L>	CTYB>	COX2>	<atp8	<atp6	<12S rRNA	<ND3	ND4>	<COX3	ND2>
Panpulmonata	Hygrophila	Physella acuta	COX1>	ND6>	ND5>	ND1>	COX2>	ND4L>	<atp6	<12S rRNA	<COX3	ND2>	16S rRNA >	CTYB>	<atp8	<ND3	ND4>
Eupulmonata	Systellommatophora	Rhopalocaulis grandidieri	COX1>	16S rRNA >	ND6>	ND5>	ND1>	ND4L>	CTYB>	COX2>	<atp8	<atp6	<12S rRNA	<ND3	ND4>	<COX3	ND2>	*fairly large insertion region with no genes
Eupulmonata	Systellommatophora	Onchidella borealis	COX1>	16S rRNA >	ND6>	ND5>	ND1>	ND4L>	CTYB>	COX2>	<atp8	<atp6	<12S rRNA	<ND3	ND4>	<COX3	ND2>
Eupulmonata	Systellommatophora	Onchidella celtica	COX1>	16S rRNA >	ND6>	ND5>	ND1>	ND4L>	CTYB>	COX2>	<atp8	<atp6	<12S rRNA	<ND3	ND4>	<COX3	ND2>
Eupulmonata	Systellommatophora	Peronia peronii	COX1>	16S rRNA >	ND6>	ND5>	ND1>	ND4L>	CTYB>	COX2>	<atp8	<atp6	<12S rRNA	<ND3	ND4>	<COX3	ND2>
Eupulmonata	Systellommatophora	Platevindex mortoni	COX1>	16S rRNA >	ND6>	ND5>	ND1>	ND4L>	CTYB>	COX2>	<atp8	<atp6	<12S rRNA	<ND3	ND4>	<COX3	ND2>
Eupulmonata	Stylommatophora	Achatina fulica	COX1>	16S rRNA >	ND6>	ND5>	ND1>	ND4L>	CTYB>	COX2>	<atp8	<atp6	<12S rRNA	<ND3	ND4>	<COX3	ND2>
Eupulmonata	Stylommatophora	Naesiotus nux	COX1>	16S rRNA >	ND6>	ND5>	ND1>	ND4L>	CTYB>	COX2>	<atp8	<atp6	<12S rRNA	<ND3	ND4>	<COX3	ND2>
Eupulmonata	Stylommatophora	Succinea putris	COX1>	16S rRNA >	ND6>	ND5>	ND1>	ND4L>	CTYB>	COX2>	<atp8	<atp6	<12S rRNA	<ND3	ND4>	<COX3	ND2>
Eupulmonata	Stylommatophora	Achatinella mustelina	COX1>	16S rRNA >	ND6>	ND5>	ND1>	ND4L>	CTYB>	<atp8	<atp6	<12S rRNA	COX2>	<ND3	ND4>	<COX3	ND2>
Eupulmonata	Stylommatophora	Achatinella sowerbyana	COX1>	16S rRNA >	ND6>	ND5>	ND1>	ND4L>	CTYB>	<atp8	<atp6	<12S rRNA	COX2>	<ND3	ND4>	<COX3	ND2>
Eupulmonata	Stylommatophora	Pupilla muscorum	COX1>	16S rRNA >	ND6>	ND5>	ND1>	ND4L>	CTYB>	COX2>	<atp8	<atp6	<12S rRNA	<ND3	ND4>	<COX3	ND2>
Eupulmonata	Stylommatophora	Vertigo pusilla	COX1>	16S rRNA >	ND6>	ND5>	ND1>	ND4L>	CTYB>	COX2>	<atp8	<atp6	<12S rRNA	<ND3	ND4>	<COX3	ND2>
Eupulmonata	Stylommatophora	Gastrocopta cristata	COX1>	16S rRNA >	ND6>	ND5>	ND1>	ND4L>	CTYB>	COX2>	<atp8	<atp6	<12S rRNA	<ND3	ND4>	<COX3	ND2>
Eupulmonata	Stylommatophora	Arion rufus	COX1>	16S rRNA >	ND6>	ND5>	ND1>	ND4L>	CTYB>	COX2>	<12S rRNA	<atp8	<atp6	<ND3	ND4>	<COX3	ND2>
Eupulmonata	Stylommatophora	Cerion uva	COX1>	16S rRNA >	ND6>	ND5>	ND1>	ND4L>	CTYB>	COX2>	<atp8	<atp6	<12S rRNA	<ND3	ND4>	<COX3	ND2>
Eupulmonata	Stylommatophora	Cerion incanum	COX1>	16S rRNA >	ND6>	ND5>	ND1>	ND4L>	CTYB>	COX2>	<atp8	<atp6	<12S rRNA	<ND3	ND4>	<COX3	ND2>
Eupulmonata	Stylommatophora	Cernuella virgata	COX1>	16S rRNA >	ND6>	ND5>	ND1>	ND4L>	CTYB>	COX2>	<atp8	<atp6	<12S rRNA	<ND3	ND4>	<COX3	ND2>
Eupulmonata	Stylommatophora	Helicella itala	COX1>	16S rRNA >	ND6>	ND5>	ND1>	ND4L>	CTYB>	COX2>	<atp8	<atp6	<12S rRNA	<ND3	ND4>	<COX3	ND2>
Eupulmonata	Stylommatophora	Cylindrus obtusus	COX1>	16S rRNA >	ND6>	ND5>	ND1>	ND4L>	CTYB>	COX2>	<atp8	<atp6	<12S rRNA	<ND3	<COX3	ND4>	ND2>
Eupulmonata	Stylommatophora	Cepaea nemoralis	COX1>	16S rRNA >	ND6>	ND5>	ND1>	ND4L>	CTYB>	COX2>	<atp8	<atp6	<12S rRNA	<ND3	<COX3	ND4>	ND2>
Eupulmonata	Stylommatophora	Helix aspersa	COX1>	16S rRNA >	ND6>	ND5>	ND1>	ND4L>	CTYB>	COX2>	<atp8	<atp6	<12S rRNA	<ND3	<COX3	ND4>	ND2>
Eupulmonata	Stylommatophora	Polygyra cereolus	COX1>	16S rRNA >	ND6>	ND5>	ND1>	ND4L>	CTYB>	COX2>	<atp8	<atp6	<12S rRNA	<ND3	ND4>	<COX3	ND2>
Eupulmonata	Stylommatophora	Praticolella mexicana	COX1>	16S rRNA >	ND6>	ND5>	ND1>	ND4L>	CTYB>	COX2>	<atp8	<atp6	<12S rRNA	<ND3	ND4>	<COX3	ND2>
Eupulmonata	Stylommatophora	Mastigeulota kiangsinensis	COX1>	16S rRNA >	ND6>	ND5>	ND1>	ND4L>	CTYB>	COX2>	<atp8	<atp6	<12S rRNA	<ND3	ND4>	<COX3	ND2>
Eupulmonata	Stylommatophora	Aegista aubryana	COX1>	16S rRNA >	ND6>	ND5>	ND1>	ND4L>	CTYB>	COX2>	<atp8	<atp6	<12S rRNA	<ND3	ND4>	<COX3	ND2>
Eupulmonata	Stylommatophora	Aegista diversifamilia	COX1>	16S rRNA >	ND6>	ND5>	ND1>	ND4L>	CTYB>	COX2>	<atp8	<atp6	<12S rRNA	<ND3	ND4>	<COX3	ND2>
Eupulmonata	Stylommatophora	Camaena poyuensis	COX1>	16S rRNA >	ND6>	ND5>	ND1>	ND4L>	CTYB>	COX2>	<atp8	<atp6	<12S rRNA	<ND3	ND4>	<COX3	ND2>
Eupulmonata	Stylommatophora	Camaena cicatricosa	COX1>	16S rRNA >	ND6>	ND5>	ND1>	ND4L>	CTYB>	COX2>	<atp8	<atp6	<12S rRNA	<ND3	ND4>	<COX3	ND2>
Eupulmonata	Ellobioidea	Auriculinella bidentata	COX1>	16S rRNA >	ND6>	ND5>	ND1>	ND4L>	CTYB>	COX2>	<atp8	<atp6	<12S rRNA	<ND3	ND4>	<COX3	ND2>
Eupulmonata	Ellobioidea	Carychium tridentatum	COX1>	16S rRNA >	ND6>	ND5>	ND1>	ND4L>	CTYB>	COX2>	<atp8	<atp6	<12S rRNA	<ND3	ND4>	<COX3	ND2>
Eupulmonata	Ellobioidea	Ellobium chinense	COX1>	16S rRNA >	ND6>	ND5>	ND1>	ND4L>	CTYB>	COX2>	<atp8	<atp6	<12S rRNA	<ND3	ND4>	<COX3	ND2>
Eupulmonata	Ellobioidea	Myosotella myosotis	COX1>	16S rRNA >	ND6>	ND5>	ND1>	CTYB>	COX2>	ND4L>	<atp8	<atp6	<12S rRNA	<ND3	ND4>	<COX3	ND2>
Eupulmonata	Ellobioidea	Ovatella vulcani	COX1>	16S rRNA >	ND6>	ND5>	ND1>	ND4L>	CTYB>	COX2>	<atp8	<atp6	<12S rRNA	<ND3	ND4>	<COX3	ND2>
Eupulmonata	Ellobioidea	Pedipes pedipes	COX1>	16S rRNA >	ND6>	ND5>	ND1>	ND4L>	CTYB>	COX2>	<atp8	<atp6	<12S rRNA	<ND3	<COX3	ND4>	ND2>	*wider spacing than other Ellobiodea
Eupulmonata	Trimusculoidea	Trimusculus reticulatus	COX1>	16S rRNA >	ND6>	ND5>	ND1>	ND4L>	CTYB>	COX2>	<atp8	<atp6	<12S rRNA	<ND3	ND4>	<COX3	ND2>
